# Supplementary material for: Neurofeedback and Affect Regulation Circuitry in Depressed and Healthy Adolescents
Source: Biology (Basel). 2023 Nov 3;12(11):1399. doi: 10.3390/biology12111399 (PMC10669603; doi:10.3390/biology12111399)
Supplement: Supplementary file 1 [file biology-12-01399-s001.zip]

Archive with 1 entries (1 files):
- biology-2574427-Supplementary Materials.pdf
